# Supplementary material for: Evolution of gremlin 2 in cetartiodactyl mammals: gene loss coincides with lack of upper jaw incisors in ruminants
Source: PeerJ. 2017 Jan 26;5:e2901. doi: 10.7717/peerj.2901 (PMC5274524; doi:10.7717/peerj.2901)
Supplement: Supplemental Information 1 [file peerj-05-2901-s001.zip]

Archive with 13 entries (12 files):
- Bayesian_Tree_Fig_1.tre
- __MACOSX/
- __MACOSX/._Bayesian_Tree_Fig_1.tre
- Best_Tree_Fig_1.nwk
- __MACOSX/._Best_Tree_Fig_1.nwk
- ML_support_tree.nwk
- __MACOSX/._ML_support_tree.nwk
- Selected_Models.log
- __MACOSX/._Selected_Models.log
- Supplementary_Fig_1.pdf
- __MACOSX/._Supplementary_Fig_1.pdf
- Supplementary_Table_S1_S2_S3.xlsx
- __MACOSX/._Supplementary_Table_S1_S2_S3.xlsx
