# Supplementary material for: Evolution of gremlin 2 in cetartiodactyl mammals: gene loss coincides with lack of upper jaw incisors in ruminants
Source: PeerJ. 2017 Jan 26;5:e2901. doi: 10.7717/peerj.2901 (PMC5274524; doi:10.7717/peerj.2901)
Supplement: Supplemental Information 1 [file peerj-05-2901-s001.zip › Bayesian_Tree_Fig_1.tre]

#NEXUS
begin taxa;
	dimensions ntax=22;
	taxlabels
	Camelus_bactrianus_Grem2
	Camelus_dromedarius_Grem2
	Pig_Chr10_Grem2_T1
	Pig_Chr10_Grem2_T2
	Cat_F1_Grem2
	Amur_tiger_XM_007076993_Grem2
	Dog_Chr7_Grem2
	Panda_XM_002918462_Grem2
	Ferret_GL896953_Grem2
	Pacific_walrus_Grem2
	Weddell_seal_XM_006744806_Grem2
	Erinaceus_europaeus_grem2
	Mouse_Chr1_Grem2
	Kangaroo_rat_Sca512_Grem2
	Horse_Chr30_Grem2
	Przewalskis_horse_XM_008535065_Grem2
	Equus_asinus_XM_014858932_Grem2
	Megabat_GeneScaffold_2375_Grem2
	Black_flying_fox_XM_006924126_Grem2
	Egyptian_rousette_XM_016166726_Grem2
	Manis_javanica_NW_016527619_Grem2
	Alpaca_GeneScaffold_3060_Grem2
;
end;

begin trees;
	tree con_50_majrule = [&U] (Camelus_bactrianus_Grem2[&length_mean=0.002180318446925526,prob_range={1.0,1.0},prob(percent)="100",prob_stddev=0.0,prob+-sd="100+-0",length_median=0.001476,prob=1.0,length_95%HPD={1.0E-6,0.006548}]:0.001476,Camelus_dromedarius_Grem2[&length_mean=0.01069293976004003,prob_range={1.0,1.0},prob(percent)="100",prob_stddev=0.0,prob+-sd="100+-0",length_median=0.009963,prob=1.0,length_95%HPD={0.002317,0.020137}]:0.009963,(((Pig_Chr10_Grem2_T1[&length_mean=0.004126717463756036,prob_range={1.0,1.0},prob(percent)="100",prob_stddev=0.0,prob+-sd="100+-0",length_median=0.003301,prob=1.0,length_95%HPD={2.0E-6,0.010642}]:0.003301,Pig_Chr10_Grem2_T2[&length_mean=0.008331287202132968,prob_range={1.0,1.0},prob(percent)="100",prob_stddev=0.0,prob+-sd="100+-0",length_median=0.007562,prob=1.0,length_95%HPD={9.1E-4,0.017131}]:0.007562)[&length_mean=0.164439090734877,prob_range={1.0,1.0},prob(percent)="100",prob_stddev=0.0,prob+-sd="100+-0",length_median=0.16046,prob=1.0,length_95%HPD={0.089483,0.242991}]:0.16046,(((((((Cat_F1_Grem2[&length_mean=0.002638791784702553,prob_range={1.0,1.0},prob(percent)="100",prob_stddev=0.0,prob+-sd="100+-0",length_median=0.001784,prob=1.0,length_95%HPD={1.0E-6,0.00804}]:0.001784,Amur_tiger_XM_007076993_Grem2[&length_mean=0.007517452591234743,prob_range={1.0,1.0},prob(percent)="100",prob_stddev=0.0,prob+-sd="100+-0",length_median=0.006613,prob=1.0,length_95%HPD={5.55E-4,0.016283}]:0.006613)[&length_mean=0.02143828454742448,prob_range={0.999333444425929,1.0},prob(percent)="100",prob_stddev=4.713259664633146E-4,prob+-sd="100+-0",length_median=0.020262,prob=0.9996667222129645,length_95%HPD={0.005803,0.038484}]:0.020262,(Dog_Chr7_Grem2[&length_mean=0.01332495367438753,prob_range={1.0,1.0},prob(percent)="100",prob_stddev=0.0,prob+-sd="100+-0",length_median=0.012254,prob=1.0,length_95%HPD={0.002511,0.026358}]:0.012254,Panda_XM_002918462_Grem2[&length_mean=0.02397643967672063,prob_range={1.0,1.0},prob(percent)="100",prob_stddev=0.0,prob+-sd="100+-0",length_median=0.022799,prob=1.0,length_95%HPD={0.008586,0.041666}]:0.022799)[&length_mean=0.005528367311072039,prob_range={0.5615730711548075,0.5762372937843693},prob(percent)="57",prob_stddev=0.01036917126219233,prob+-sd="57+-1",length_median=0.004583,prob=0.5689051824695883,length_95%HPD={6.0E-6,0.013659}]:0.004583,(Ferret_GL896953_Grem2[&length_mean=0.04211301999666753,prob_range={1.0,1.0},prob(percent)="100",prob_stddev=0.0,prob+-sd="100+-0",length_median=0.040675,prob=1.0,length_95%HPD={0.019297,0.072209}]:0.040675,(Pacific_walrus_Grem2[&length_mean=0.00992050083319444,prob_range={1.0,1.0},prob(percent)="100",prob_stddev=0.0,prob+-sd="100+-0",length_median=0.008978,prob=1.0,length_95%HPD={7.83E-4,0.02064}]:0.008978,Weddell_seal_XM_006744806_Grem2[&length_mean=0.007404440509915006,prob_range={1.0,1.0},prob(percent)="100",prob_stddev=0.0,prob+-sd="100+-0",length_median=0.00644,prob=1.0,length_95%HPD={1.7E-5,0.016798}]:0.00644)[&length_mean=0.012831821435059,prob_range={0.9168471921346443,0.9178470254957507},prob(percent)="92",prob_stddev=7.069889496949326E-4,prob+-sd="92+-0",length_median=0.011702,prob=0.9173471088151974,length_95%HPD={7.37E-4,0.027308}]:0.011702)[&length_mean=0.01179583691715706,prob_range={0.7273787702049659,0.7450424929178471},prob(percent)="74",prob_stddev=0.01249013811127717,prob+-sd="74+-1",length_median=0.010576,prob=0.7362106315614065,length_95%HPD={0.001547,0.024483}]:0.010576)[&length_mean=0.03295660747978417,prob_range={0.984835860689885,0.9935010831528078},prob(percent)="99",prob_stddev=0.006127237564022736,prob+-sd="99+-1",length_median=0.031532,prob=0.9891684719213465,length_95%HPD={0.012307,0.058142}]:0.031532,Erinaceus_europaeus_grem2[&length_mean=0.09824684169305134,prob_range={1.0,1.0},prob(percent)="100",prob_stddev=0.0,prob+-sd="100+-0",length_median=0.096336,prob=1.0,length_95%HPD={0.058659,0.140639}]:0.096336)[&length_mean=0.01031026345036625,prob_range={0.6582236293951008,0.6612231294784202},prob(percent)="66",prob_stddev=0.002120966849084759,prob+-sd="66+-0",length_median=0.008964,prob=0.6597233794367605,length_95%HPD={5.7E-5,0.023402}]:0.008964,(Mouse_Chr1_Grem2[&length_mean=0.09142732986168954,prob_range={1.0,1.0},prob(percent)="100",prob_stddev=0.0,prob+-sd="100+-0",length_median=0.08901,prob=1.0,length_95%HPD={0.050316,0.134876}]:0.08901,Kangaroo_rat_Sca512_Grem2[&length_mean=0.09702561339776702,prob_range={1.0,1.0},prob(percent)="100",prob_stddev=0.0,prob+-sd="100+-0",length_median=0.094525,prob=1.0,length_95%HPD={0.053773,0.144529}]:0.094525)[&length_mean=0.03086482113005684,prob_range={0.9966672221296451,0.9970004999166806},prob(percent)="100",prob_stddev=2.356629832316573E-4,prob+-sd="100+-0",length_median=0.029149,prob=0.9968338610231628,length_95%HPD={0.00649,0.057069}]:0.029149)[&length_mean=0.009671223581414444,prob_range={0.8040326612231294,0.8170304949175138},prob(percent)="81",prob_stddev=0.009190856346034164,prob+-sd="81+-1",length_median=0.00826,prob=0.8105315780703216,length_95%HPD={3.42E-4,0.022291}]:0.00826,(Horse_Chr30_Grem2[&length_mean=0.002509836777203795,prob_range={1.0,1.0},prob(percent)="100",prob_stddev=0.0,prob+-sd="100+-0",length_median=0.00173,prob=1.0,length_95%HPD={1.0E-6,0.007482}]:0.00173,Przewalskis_horse_XM_008535065_Grem2[&length_mean=0.002476831944675884,prob_range={1.0,1.0},prob(percent)="100",prob_stddev=0.0,prob+-sd="100+-0",length_median=0.001681,prob=1.0,length_95%HPD={1.0E-6,0.007441}]:0.001681,Equus_asinus_XM_014858932_Grem2[&length_mean=0.002482307448758548,prob_range={1.0,1.0},prob(percent)="100",prob_stddev=0.0,prob+-sd="100+-0",length_median=0.001713,prob=1.0,length_95%HPD={1.0E-6,0.007521}]:0.001713)[&length_mean=0.0171217826704546,prob_range={0.9971671388101983,0.9971671388101983},prob(percent)="100",prob_stddev=0.0,prob+-sd="100+-0",length_median=0.015879,prob=0.9971671388101983,length_95%HPD={0.002409,0.033748}]:0.015879)[&length_mean=0.02683003076661563,prob_range={0.9745042492917847,0.986168971838027},prob(percent)="98",prob_stddev=0.008248204413107535,prob+-sd="98+-1",length_median=0.025144,prob=0.9803366105649058,length_95%HPD={0.006656,0.049717}]:0.025144,((Megabat_GeneScaffold_2375_Grem2[&length_mean=0.00493655124145976,prob_range={1.0,1.0},prob(percent)="100",prob_stddev=0.0,prob+-sd="100+-0",length_median=0.004149,prob=1.0,length_95%HPD={9.7E-5,0.011877}]:0.004149,Black_flying_fox_XM_006924126_Grem2[&length_mean=0.006646263789368463,prob_range={1.0,1.0},prob(percent)="100",prob_stddev=0.0,prob+-sd="100+-0",length_median=0.005845,prob=1.0,length_95%HPD={4.73E-4,0.014625}]:0.005845)[&length_mean=0.01910899149432954,prob_range={0.9988335277453758,0.9995000833194467},prob(percent)="100",prob_stddev=4.713259664631968E-4,prob+-sd="100+-0",length_median=0.018242,prob=0.9991668055324112,length_95%HPD={0.004138,0.035049}]:0.018242,Egyptian_rousette_XM_016166726_Grem2[&length_mean=0.01145053782702879,prob_range={1.0,1.0},prob(percent)="100",prob_stddev=0.0,prob+-sd="100+-0",length_median=0.010257,prob=1.0,length_95%HPD={4.79E-4,0.024795}]:0.010257)[&length_mean=0.02372197745815462,prob_range={0.9890018330278287,0.9921679720046659},prob(percent)="99",prob_stddev=0.002238798340700587,prob+-sd="99+-0",length_median=0.02208,prob=0.9905849025162473,length_95%HPD={0.003438,0.047453}]:0.02208)[&length_mean=0.0603221406789654,prob_range={0.9843359440093318,0.9938343609398433},prob(percent)="99",prob_stddev=0.006716395022101879,prob+-sd="99+-1",length_median=0.057221,prob=0.9890851524745876,length_95%HPD={0.017951,0.105821}]:0.057221,Manis_javanica_NW_016527619_Grem2[&length_mean=0.1391551232294621,prob_range={1.0,1.0},prob(percent)="100",prob_stddev=0.0,prob+-sd="100+-0",length_median=0.135683,prob=1.0,length_95%HPD={0.076731,0.206833}]:0.135683)[&length_mean=0.255902561406429,prob_range={1.0,1.0},prob(percent)="100",prob_stddev=0.0,prob+-sd="100+-0",length_median=0.250103,prob=1.0,length_95%HPD={0.149886,0.361972}]:0.250103)[&length_mean=0.1379866713881024,prob_range={1.0,1.0},prob(percent)="100",prob_stddev=0.0,prob+-sd="100+-0",length_median=0.134114,prob=1.0,length_95%HPD={0.073418,0.209595}]:0.134114,Alpaca_GeneScaffold_3060_Grem2[&length_mean=0.01139004615897359,prob_range={1.0,1.0},prob(percent)="100",prob_stddev=0.0,prob+-sd="100+-0",length_median=0.01072,prob=1.0,length_95%HPD={1.0E-6,0.023405}]:0.01072)[&length_mean=0.007255297560403465,prob_range={0.7100483252791201,0.7107148808531911},prob(percent)="71",prob_stddev=4.713259664633146E-4,prob+-sd="71+-0",length_median=0.005977,prob=0.7103816030661556,length_95%HPD={2.0E-6,0.018074}]:0.005977);
end;

begin figtree;
	set appearance.backgroundColorAttribute="Default";
	set appearance.backgroundColour=#-1;
	set appearance.branchColorAttribute="User selection";
	set appearance.branchLineWidth=1.0;
	set appearance.branchMinLineWidth=0.0;
	set appearance.branchWidthAttribute="Fixed";
	set appearance.foregroundColour=#-16777216;
	set appearance.selectionColour=#-2144520576;
	set branchLabels.colorAttribute="User selection";
	set branchLabels.displayAttribute="Branch times";
	set branchLabels.fontName="sansserif";
	set branchLabels.fontSize=8;
	set branchLabels.fontStyle=0;
	set branchLabels.isShown=false;
	set branchLabels.significantDigits=4;
	set layout.expansion=0;
	set layout.layoutType="RECTILINEAR";
	set layout.zoom=0;
	set legend.attribute=null;
	set legend.fontSize=10.0;
	set legend.isShown=false;
	set legend.significantDigits=4;
	set nodeBars.barWidth=4.0;
	set nodeBars.displayAttribute=null;
	set nodeBars.isShown=false;
	set nodeLabels.colorAttribute="User selection";
	set nodeLabels.displayAttribute="prob";
	set nodeLabels.fontName="sansserif";
	set nodeLabels.fontSize=8;
	set nodeLabels.fontStyle=0;
	set nodeLabels.isShown=true;
	set nodeLabels.significantDigits=4;
	set nodeShape.colourAttribute=null;
	set nodeShape.isShown=false;
	set nodeShape.minSize=10.0;
	set nodeShape.scaleType=Width;
	set nodeShape.shapeType=Circle;
	set nodeShape.size=4.0;
	set nodeShape.sizeAttribute=null;
	set polarLayout.alignTipLabels=false;
	set polarLayout.angularRange=0;
	set polarLayout.rootAngle=0;
	set polarLayout.rootLength=100;
	set polarLayout.showRoot=true;
	set radialLayout.spread=0.0;
	set rectilinearLayout.alignTipLabels=false;
	set rectilinearLayout.curvature=0;
	set rectilinearLayout.rootLength=100;
	set scale.offsetAge=0.0;
	set scale.rootAge=1.0;
	set scale.scaleFactor=1.0;
	set scale.scaleRoot=false;
	set scaleAxis.automaticScale=true;
	set scaleAxis.fontSize=8.0;
	set scaleAxis.isShown=false;
	set scaleAxis.lineWidth=1.0;
	set scaleAxis.majorTicks=1.0;
	set scaleAxis.origin=0.0;
	set scaleAxis.reverseAxis=false;
	set scaleAxis.showGrid=true;
	set scaleBar.automaticScale=true;
	set scaleBar.fontSize=10.0;
	set scaleBar.isShown=true;
	set scaleBar.lineWidth=1.0;
	set scaleBar.scaleRange=0.0;
	set tipLabels.colorAttribute="User selection";
	set tipLabels.displayAttribute="Names";
	set tipLabels.fontName="sansserif";
	set tipLabels.fontSize=8;
	set tipLabels.fontStyle=0;
	set tipLabels.isShown=true;
	set tipLabels.significantDigits=4;
	set trees.order=false;
	set trees.orderType="increasing";
	set trees.rooting=true;
	set trees.rootingType="User Selection";
	set trees.transform=false;
	set trees.transformType="cladogram";
end;
