# Supplementary material for: Evolution of gremlin 2 in cetartiodactyl mammals: gene loss coincides with lack of upper jaw incisors in ruminants
Source: PeerJ. 2017 Jan 26;5:e2901. doi: 10.7717/peerj.2901 (PMC5274524; doi:10.7717/peerj.2901)
Supplement: Supplemental Information 1 [file peerj-05-2901-s001.zip › Best_Tree_Fig_1.nwk]

(Camelus_bactrianus_Grem2:0.000002,Camelus_dromedarius_Grem2:0.007154,(((Pig_Chr10_Grem2_T1:0.000414,Pig_Chr10_Grem2_T2:0.006323):0.144257,((((((((Cat_F1_Grem2:0.000002,Amur_tiger_XM_007076993_Grem2:0.004857):0.022168,(Ferret_GL896953_Grem2:0.038184,(Pacific_walrus_Grem2:0.006865,Weddell_seal_XM_006744806_Grem2:0.004683):0.009136):0.007659):0.000002,(Dog_Chr7_Grem2:0.011446,Panda_XM_002918462_Grem2:0.019060):0.002588):0.032515,Erinaceus_europaeus_grem2:0.080109):0.006788,(Mouse_Chr1_Grem2:0.073994,Kangaroo_rat_Sca512_Grem2:0.088617):0.024728):0.005722,((Horse_Chr30_Grem2:0.000000,Przewalskis_horse_XM_008535065_Grem2:0.000000):0.000000,Equus_asinus_XM_014858932_Grem2:0.000000):0.018297):0.022212,((Megabat_GeneScaffold_2375_Grem2:0.002277,Black_flying_fox_XM_006924126_Grem2:0.003943):0.016595,Egyptian_rousette_XM_016166726_Grem2:0.006694):0.019516):0.050561,Manis_javanica_NW_016527619_Grem2:0.138177):0.243229):0.117426,Alpaca_GeneScaffold_3060_Grem2:0.011011):0.000003);
