# Supplementary material for: Evolution of gremlin 2 in cetartiodactyl mammals: gene loss coincides with lack of upper jaw incisors in ruminants
Source: PeerJ. 2017 Jan 26;5:e2901. doi: 10.7717/peerj.2901 (PMC5274524; doi:10.7717/peerj.2901)
Supplement: Supplemental Information 1 [file peerj-05-2901-s001.zip › ML_support_tree.nwk]

(Camelus_bactrianus_Grem2:0.000002,Camelus_dromedarius_Grem2:0.007204,(((Pig_Chr10_Grem2_T1:0.000441,Pig_Chr10_Grem2_T2:0.006320)100:0.143783,(((((((Cat_F1_Grem2:0.000002,Amur_tiger_XM_007076993_Grem2:0.004872)94:0.020917,(Ferret_GL896953_Grem2:0.040183,(Pacific_walrus_Grem2:0.006868,Weddell_seal_XM_006744806_Grem2:0.004715)85:0.007624)40:0.007742)32:0.001181,(Dog_Chr7_Grem2:0.011675,Panda_XM_002918462_Grem2:0.018951)57:0.002645)98:0.037974,(Mouse_Chr1_Grem2:0.072661,Kangaroo_rat_Sca512_Grem2:0.088701)86:0.023859)26:0.001410,(Erinaceus_europaeus_grem2:0.080057,((Horse_Chr30_Grem2:0.000000,Equus_asinus_XM_014858932_Grem2:0.000000):0.000002,Przewalskis_horse_XM_008535065_Grem2:0.000002)93:0.014038)45:0.010160)83:0.024384,((Megabat_GeneScaffold_2375_Grem2:0.002285,Black_flying_fox_XM_006924126_Grem2:0.003942)98:0.016602,Egyptian_rousette_XM_016166726_Grem2:0.006721)94:0.019542)92:0.049818,Manis_javanica_NW_016527619_Grem2:0.139534)100:0.242945)100:0.116236,Alpaca_GeneScaffold_3060_Grem2:0.011092)70:0.000002);
