# Supplementary material for: Evolution of gremlin 2 in cetartiodactyl mammals: gene loss coincides with lack of upper jaw incisors in ruminants
Source: PeerJ. 2017 Jan 26;5:e2901. doi: 10.7717/peerj.2901 (PMC5274524; doi:10.7717/peerj.2901)
Supplement: Supplemental Information 1 [file peerj-05-2901-s001.zip › Selected_Models.log]

IQ-TREE multicore version 1.4.4 for Mac OS X 64-bit built Aug 28 2016
Copyright (c) 2011-2015 Nguyen Lam Tung, Olga Chernomor, Arndt von Haeseler and Bui Quang Minh.

Host:    iMac-de-Kattina.local (AVX, 8 GB RAM)
Command: ./iqtree-omp -s Pal2nal.txt -st DNA -sp Partition_file_model.txt -pre Pal2nal.txt -m TESTONLYNEW -nt 3
Seed:    450141 (Using SPRNG - Scalable Parallel Random Number Generator)
Time:    Mon Nov 28 16:30:08 2016
Kernel:  AVX - 3 threads (4 CPU cores detected)

Reading partition model file Partition_file_model.txt ...
Reading alignment file Pal2nal.txt ... Fasta format detected
Alignment most likely contains DNA/RNA sequences
Alignment has 22 sequences with 516 columns and 170 patterns (164 informative sites)
                                      Gap/Ambiguity  Composition  p-value
   1  Camelus_bactrianus_Grem2                2.33%    passed     67.41%
   2  Camelus_dromedarius_Grem2               2.33%    passed     62.73%
   3  Pig_Chr10_Grem2_T1                      3.49%    passed     67.57%
   4  Pig_Chr10_Grem2_T2                      3.49%    passed     83.63%
   5  Cat_F1_Grem2                            2.33%    passed     99.60%
   6  Dog_Chr7_Grem2                          2.33%    passed     92.21%
   7  Ferret_GL896953_Grem2                   2.91%    passed     84.78%
   8  Megabat_GeneScaffold_2375_Grem2         2.33%    passed     90.69%
   9  Alpaca_GeneScaffold_3060_Grem2          2.33%    passed     63.74%
  10  Amur_tiger_XM_007076993_Grem2           2.33%    passed     98.19%
  11  Black_flying_fox_XM_006924126_Grem2     2.33%    passed     94.89%
  12  Erinaceus_europaeus_grem2               2.33%    passed     14.39%
  13  Horse_Chr30_Grem2                       2.33%    passed     96.98%
  14  Pacific_walrus_Grem2                    2.33%    passed     98.43%
  15  Panda_XM_002918462_Grem2                2.33%    passed     99.26%
  16  Przewalskis_horse_XM_008535065_Grem2    2.33%    passed     96.98%
  17  Weddell_seal_XM_006744806_Grem2         2.33%    passed     97.62%
  18  Equus_asinus_XM_014858932_Grem2         2.33%    passed     96.98%
  19  Egyptian_rousette_XM_016166726_Grem2    2.33%    passed     97.57%
  20  Mouse_Chr1_Grem2                        2.33%    passed      8.68%
  21  Kangaroo_rat_Sca512_Grem2               1.16%    passed     15.40%
  22  Manis_javanica_NW_016527619_Grem2       2.33%    passed     12.13%
****  TOTAL                                   2.40%  0 sequences failed composition chi2 test (p-value<5%; df=3)
NOTE: No CharPartition defined, use all CharSets

Reading partition pos1 (model=TESTONLYNEW, aln=, seq=DNA, pos=1-514\3) ...
22 sequences and 172 sites extracted

Reading partition pos2 (model=TESTONLYNEW, aln=, seq=DNA, pos=2-515\3) ...
22 sequences and 172 sites extracted

Reading partition pos3 (model=TESTONLYNEW, aln=, seq=DNA, pos=3-516\3) ...
22 sequences and 172 sites extracted
Degree of missing data: 0.000

NOTE: 2 identical sequences (see below) will be ignored for subsequent analysis
NOTE: Przewalskis_horse_XM_008535065_Grem2 (identical to Horse_Chr30_Grem2) is ignored but added at the end
NOTE: Equus_asinus_XM_014858932_Grem2 (identical to Horse_Chr30_Grem2) is ignored but added at the end

Create initial parsimony tree by phylogenetic likelihood library (PLL)... 0.001 seconds
NOTE: MODEL SELECTION REQUIRES 1 MB MEMORY!
Selecting individual models for 3 charsets using BIC...
 No. Model        Score       Charset
   1 TVMe+I       1570.435    pos1
   2 K2P+G4       1307.296    pos2
   3 HKY+G4       2600.094    pos3
Partition information was printed to Pal2nal.txt.best_scheme.nex
Partition information in Raxml format was printed to Pal2nal.txt.best_scheme
CPU time for model selection: 7.413 seconds.

NOTE: 0 MB RAM is required!
Estimate model parameters (epsilon = 0.010)
Optimizing HKY+F+G4 parameters for partition pos3 (42 free parameters)
Optimizing TVMe+I parameters for partition pos1 (42 free parameters)
Optimizing K2P+G4 parameters for partition pos2 (39 free parameters)
BEST SCORE FOUND : -2435.318
Total tree length: 1.054

Total number of iterations: 0
CPU time used for tree search: 0.002 sec (0h:0m:0s)
Wall-clock time used for tree search: 0.001 sec (0h:0m:0s)
Total CPU time used: 7.515 sec (0h:0m:7s)
Total wall-clock time used: 4.251 sec (0h:0m:4s)

Analysis results written to: 
  IQ-TREE report:                Pal2nal.txt.iqtree
  Tree used for model selection: Pal2nal.txt.treefile
  Best partitioning scheme:      Pal2nal.txt.best_scheme.nex
           in RAxML format:      Pal2nal.txt.best_scheme
  Screen log file:               Pal2nal.txt.log

Date and Time: Mon Nov 28 16:30:12 2016
