# Supplementary material for: Evolution of gremlin 2 in cetartiodactyl mammals: gene loss coincides with lack of upper jaw incisors in ruminants
Source: PeerJ. 2017 Jan 26;5:e2901. doi: 10.7717/peerj.2901 (PMC5274524; doi:10.7717/peerj.2901)
Supplement: Supplemental Information 1 [file peerj-05-2901-s001.zip › Supplementary_Table_S1_S2_S3.xlsx]

## Sheet: Supplementary Table S1
	Supplementary Table S1. Accession numbers of gremlin 2 genes used in this study
	Common name	Scientific name	Accession number	Location
Laurasiatheria	Cat	Felis catus	ENSFCAG00000005344	F1: 8804104-8913433
	Siberian tiger	Panthera tigris altaica	XM_007076991	NW_006711780: 5247218-5247724
	Dog	Canis lupus familiaris	ENSCAFG00000015633	Chr07: 32048183-32048689
	Ferret	Mustela putorius furo	ENSMPUG00000015692	GL896953: 4687735-4782767
	Weddell seal	Leptonychotes weddellii	XM_006744806	NW_006384915: 519646-520152
	Pacific walrus	Odobenus rosmarus divergens	XM_012568161	NW_004451523: 405076-405582
	Panda	Ailuropoda melanoleuca	XM_002918462	NW_003217547: 1407857-1408363
	Przewalskii horse	Equus przewalskii	XM_008535058	NW_007675156: 274117-274623
	Horse	Equus caballus	ENSECAG00000003167	Chr30: 4010033-4010539
	Donkey	Equus asinus	XM_014858928	NW_014638185: 1350357-1350863
	European hedgehog	Erinaceus europaeus	XM_007532566	NW_006804526: 1346703-1347209
	Black flying fox	Pteropus alecto	XM_006924126	NW_006443262: 1222634-1223140
	Megabat	Pteropus vampyrus	ENSPVAG00000004429	GeneScaffold_2375: 385152-385658
	Egyptian rousette	Rousettus aegyptiacus	XM_016166726	NW_015494849: 1132889-1133395
	Malayan pangolin	Manis javanica	XM_017657200	NW_016527619: 263509-354973
	Pig-T1	Sus scrofa	XM_003130530	NC_010452: 64998476-64998976
	Pig-T2	Sus scrofa	NA	NC_010452: 64854205-64854705
	Alpaca	Vicugna pacos	ENSVPAG00000003056	GeneScaffold_3060: 22653-23159
	Dromedary	Camelus dromedarius	XM_010992083	NW_011591749: 2050788-2051294
	Bactrian camel	Camelus bactrianus	XM_010973322	NW_011511147: 18915426-18915932
Rodentia	Kangaroo rat	Dipodomys ordii	ENSDORG00000004483	scaffold_512: 48627-49139
(outgroups)	Mouse	Mus musculus	ENSMUSG00000050069	Chr1: 174833785-174921819

## Sheet: Supplementary Table S2
Supplementary table S2. Tajimas´s tests
Tajima's test for Camelus bactrianus grem2
Configuration	Count
Identical sites in all three sequences	365
Divergent sites in all three sequences	10
Unique differences in Sequence A	80
Unique differences in Sequence B	17
Unique differences in Sequence C	26
NOTE.-- The equality of evolutionary rate between sequences A (Camelus bactrianus Grem2) and B (Cat F1 Grem2), with sequence C (Mouse Chr1 Grem2) used as an outgroup in Tajima's relative rate test [1]. The χ2 test statistic was 40.92 (P = 0.00000 with 1 degree[s] of freedom) . P-value less than 0.05 is often used to reject the null hypothesis of equal rates between lineages. The analysis involved…
********
Tajima's test for Camelus dromedarius grem2
Configuration	Count
Identical sites in all three sequences	361
Divergent sites in all three sequences	10
Unique differences in Sequence A	84
Unique differences in Sequence B	17
Unique differences in Sequence C	26
NOTE.-- The equality of evolutionary rate between sequences A (Camelus dromedarius Grem2) and B (Cat F1 Grem2), with sequence C (Mouse Chr1 Grem2) used as an outgroup in Tajima's relative rate test [1]. The χ2 test statistic was 44.45 (P = 0.00000 with 1 degree[s] of freedom) . P-value less than 0.05 is often used to reject the null hypothesis of equal rates between lineages. The analysis involve…
********
Tajima's test for Sus scrofa grem2-T1
Configuration	Count
Identical sites in all three sequences	361
Divergent sites in all three sequences	11
Unique differences in Sequence A	84
Unique differences in Sequence B	13
Unique differences in Sequence C	29
NOTE.-- The equality of evolutionary rate between sequences A (Pig Chr10 Grem2 T1) and B (Cat F1 Grem2), with sequence C (Mouse Chr1 Grem2) used as an outgroup in Tajima's relative rate test [1]. The χ2 test statistic was 51.97 (P = 0.00000 with 1 degree[s] of freedom) . P-value less than 0.05 is often used to reject the null hypothesis of equal rates between lineages. The analysis involved 3 nuc…
********
Tajima's test for Sus scrofa grem2-T2
Configuration	Count
Identical sites in all three sequences	359
Divergent sites in all three sequences	11
Unique differences in Sequence A	86
Unique differences in Sequence B	13
Unique differences in Sequence C	29
NOTE.-- The equality of evolutionary rate between sequences A (Pig Chr10 Grem2 T2) and B (Cat F1 Grem2), with sequence C (Mouse Chr1 Grem2) used as an outgroup in Tajima's relative rate test [1]. The χ2 test statistic was 53.83 (P = 0.00000 with 1 degree[s] of freedom) . P-value less than 0.05 is often used to reject the null hypothesis of equal rates between lineages. The analysis involved 3 nuc…
********
Tajima's test for Manis javanica grem2-T2
Configuration	Count
Identical sites in all three sequences	414
Divergent sites in all three sequences	9
Unique differences in Sequence A	37
Unique differences in Sequence B	13
Unique differences in Sequence C	31
NOTE.-- The equality of evolutionary rate between sequences A (Manis javanica NW 016527619 Grem2) and B (Cat F1 Grem2), with sequence C (Mouse Chr1 Grem2) used as an outgroup in Tajima's relative rate test [1]. The χ2 test statistic was 11.52 (P = 0.00069 with 1 degree[s] of freedom) . P-value less than 0.05 is often used to reject the null hypothesis of equal rates between lineages. The analysis…

## Sheet: Supplementary Table S3
Supplementary table S2. Tajimas´s tests
Tajima's test for Alpaca grem1
Configuration
Identical sites in all three sequences	477
Divergent sites in all three sequences	13
Unique differences in Sequence A	8
Unique differences in Sequence B	16
Unique differences in Sequence C	38
NOTE.-- The equality of evolutionary rate between sequences A (Alpaca Grem1) and B (Cat Grem1), with sequence C (Mouse Grem1) used as an outgroup in Tajima's relative rate test [1]. The χ2 test statistic was 2.67 (P = 0.10247 with 1 degree[s] of freedom) . P-value less than 0.05 is often used to reject the null hypothesis of equal rates between lineages. The analysis involved 3 nucleotide sequenc…
********
Tajima's test for Pig grem1
Configuration
Identical sites in all three sequences	475
Divergent sites in all three sequences	8
Unique differences in Sequence A	10
Unique differences in Sequence B	15
Unique differences in Sequence C	44
NOTE.-- The equality of evolutionary rate between sequences A (Pig Grem1) and B (Cat Grem1), with sequence C (Mouse Grem1) used as an outgroup in Tajima's relative rate test [1]. The χ2 test statistic was 1.00 (P = 0.31731 with 1 degree[s] of freedom) . P-value less than 0.05 is often used to reject the null hypothesis of equal rates between lineages. The analysis involved 3 nucleotide sequences.…
********
Tajima's test for Malayan pangolin grem1
Configuration
Identical sites in all three sequences	474
Divergent sites in all three sequences	11
Unique differences in Sequence A	11
Unique differences in Sequence B	13
Unique differences in Sequence C	43
NOTE.-- The equality of evolutionary rate between sequences A (Malayan pangolin Grem1) and B (Cat Grem1), with sequence C (Mouse Grem1) used as an outgroup in Tajima's relative rate test [1]. The χ2 test statistic was 0.17 (P = 0.68309 with 1 degree[s] of freedom) . P-value less than 0.05 is often used to reject the null hypothesis of equal rates between lineages. The analysis involved 3 nucleoti…
DAND5
Tajima's test for Alpaca DAND5
Configuration
Identical sites in all three sequences	291
Divergent sites in all three sequences	33
Unique differences in Sequence A	63
Unique differences in Sequence B	46
Unique differences in Sequence C	78
NOTE.-- The equality of evolutionary rate between sequences A (Alpaca DAND5) and B (Cat DAND5), with sequence C (Mouse Chr8 DAND5) used as an outgroup in Tajima's relative rate test [1]. The χ2 test statistic was 2.65 (P = 0.10346 with 1 degree[s] of freedom) . P-value less than 0.05 is often used to reject the null hypothesis of equal rates between lineages. The analysis involved 3 nucleotide se…
********
Tajima's test for Pig DAND5
Configuration
Identical sites in all three sequences	296
Divergent sites in all three sequences	27
Unique differences in Sequence A	68
Unique differences in Sequence B	50
Unique differences in Sequence C	87
NOTE.-- The equality of evolutionary rate between sequences A (Pig DAND5) and B (Cat DAND5), with sequence C (Mouse Chr8 DAND5) used as an outgroup in Tajima's relative rate test [1]. The χ2 test statistic was 2.75 (P = 0.09751 with 1 degree[s] of freedom) . P-value less than 0.05 is often used to reject the null hypothesis of equal rates between lineages. The analysis involved 3 nucleotide seque…
********
Tajima's test for Malayan pangolin DAND5
Configuration
Identical sites in all three sequences	343
Divergent sites in all three sequences	21
Unique differences in Sequence A	33
Unique differences in Sequence B	47
Unique differences in Sequence C	108
NOTE.-- The equality of evolutionary rate between sequences A (Malayan pangolin DAND5) and B (Cat DAND5), with sequence C (Mouse Chr8 DAND5) used as an outgroup in Tajima's relative rate test [1]. The χ2 test statistic was 2.45 (P = 0.11752 with 1 degree[s] of freedom) . P-value less than 0.05 is often used to reject the null hypothesis of equal rates between lineages. The analysis involved 3 nuc…
CER1
Tajima's test for Alpaca CER1
Configuration
Identical sites in all three sequences	348
Divergent sites in all three sequences	19
Unique differences in Sequence A	28
Unique differences in Sequence B	27
Unique differences in Sequence C	76
NOTE.-- The equality of evolutionary rate between sequences A (Alpaca CER1) and B (Cat D4 CER1), with sequence C (Mouse Chr4 CER1) used as an outgroup in Tajima's relative rate test [1]. The χ2 test statistic was 0.02 (P = 0.89274 with 1 degree[s] of freedom) . P-value less than 0.05 is often used to reject the null hypothesis of equal rates between lineages. The analysis involved 3 nucleotide se…
********
Tajima's test for Malayan pangolin CER1
Configuration
Identical sites in all three sequences	533
Divergent sites in all three sequences	23
Unique differences in Sequence A	61
Unique differences in Sequence B	43
Unique differences in Sequence C	129
NOTE.-- The equality of evolutionary rate between sequences A (Malayan pangolin CER1) and B (Cat D4 CER1), with sequence C (Mouse Chr4 CER1) used as an outgroup in Tajima's relative rate test [1]. The χ2 test statistic was 3.12 (P = 0.07756 with 1 degree[s] of freedom) . P-value less than 0.05 is often used to reject the null hypothesis of equal rates between lineages. The analysis involved 3 nuc…
